# Supplementary material for: OsSRF8 interacts with OsINP1 and OsDAF1 to regulate pollen aperture formation in rice
Source: Nat Commun. 2024 May 27;15:4512. doi: 10.1038/s41467-024-48813-0 (PMC11130342; doi:10.1038/s41467-024-48813-0)
Supplement: Supplementary file 3 — Source Data [file 41467_2024_48813_MOESM3_ESM.xlsx]

## Sheet: Fig. 4
	Fig. 4a Unprocessed defective yeast plates.
	Fig. 4d Unprocessed western blots.

## Sheet: Fig. 7
	Fig. 7a Unprocessed defective yeast plates.
	Fig. 7d Unprocessed western blots.

## Sheet: Supplementary Fig. 5
Supplementary Fig. 5 Statistics of seed setting rate of WT, Ossrf8, Com-OsSRF8/Ossrf8, Cr-Ossrf8-1 and Cr-Ossrf8-2 mature panicles.
		WT	Ossrf8	Com-OsSRF8/Ossrf8	Cr-Ossrf8-1	Cr-Ossrf8-2
	1	0.89655	0	0.84286	0	0
	2	0.8066	0	0.80597	0	0
	3	0.87647	0	0.85882	0	0
	4	0.85849	0	0.84906	0	0
	5	0.8134	0	0.77033	0	0
	6	0.89697	0	0.86667	0	0
